# Supplementary material for: A human Staufen1 BAC transgenic mouse exhibits abnormal autophagy and neurodegeneration across the central nervous system
Source: Cell Death Dis. 2026 May 14;17(1):620. doi: 10.1038/s41419-026-08830-x (PMC13342298; doi:10.1038/s41419-026-08830-x)
Supplement: Supplementary file 3 — Supplemental Table 1 [file 41419_2026_8830_MOESM3_ESM.xlsx]

## Sheet: BAC-STAU1-Primers
Supplemental Table 1: Genotyping primers.
Genotyping primers
Primer		Sequence
1-F58691	Forward	5'-ACATGCTAAATGGAGCTATTTTCA-3'
1-R59200	Reverse	5'-CTTTTGCTTTTTGAAGGTAAATGTG-3'
2-F106861	Forward	5'-TTATCATTCCCTGATTCCCTGCGC-3'
2-R107460	Reverse	5'-TACCTCCTACCCTTCCATCACTGC-3'
3-F109091	Forward	5'-TACCAGAGTTGAAGAAGTTGCCAC-3'
3-R109430	Reverse	5'-AGGCAAAAGGGCCAGAAAGTAACTC-3'
4-F5221	Forward	5'-GAGCAGGAACCATGGCTGACTTC-3'
4-R5830	Reverse	5'-GATGGCGTCACACGAAACCAACC-3'
