# Supplementary material for: A human Staufen1 BAC transgenic mouse exhibits abnormal autophagy and neurodegeneration across the central nervous system
Source: Cell Death Dis. 2026 May 14;17(1):620. doi: 10.1038/s41419-026-08830-x (PMC13342298; doi:10.1038/s41419-026-08830-x)
Supplement: Supplementary file 4 — Supplemental Table 2 [file 41419_2026_8830_MOESM4_ESM.xlsx]

## Sheet: qPCR
Supplemental Figure 2. qPCR data corresponding to main figure 1B and 1C
Fig. 1B
	hSTAU1/Actb	STDEV
8wks-WT-4	0.00226555	0.000367822			Two-way ANOVA
8wks-WT-6	0.00467696	0.00093959
8wks-WT-7	0.00355231	0.000704706			Bonferroni's multiple comparisons test	Summary	Adjusted P Value
8wks-BAC-STAU1-1	2.53211	0.0750036			8wks-WT vs. 8wks-Bac-Stau1	****	<0.0001
8wks-BAC-STAU1-9	3.0107	0.0486576			24wks-WT vs. 24wks-Bac-Stau1	****	<0.0001
8wks-BAC-STAU1-19	2.3935	0.0579551
24wks-WT-13	0.000220532	0.000235942
24wks-WT-22	0.00353426	0.00179237
24wks-WT-25	0.00258329	0.000891621
24wks-WT-24	0.00322308	0.00101744
24wks-BAC-STAU1-17	2.30625	0.0730066
24wks-BAC-STAU1-18	2.40522	0.125788
24wks-BAC-STAU1-24	2.24845	0.0780773
Fig. 1C
	mStau1/Actb	STDEV				mStau1/Actb		mStau1/Actb	STDEV		STDEV			mStau1/Actb	STDEV
																		Two-way ANOVA
8wks-WT-4	0.778333	0.0314721			8wks-WT-4	0.778333	0.766168	1.01588	0.0314721	0.766168	0.0410772		8wks-WT-4	1.01588	0.0410772
8wks-WT-6	0.789589	0.0582802			8wks-WT-6	0.789589	0.766168	1.03057	0.0582802	0.766168	0.0760672		8wks-WT-6	1.03057	0.0760672			Bonferroni's multiple comparisons test	Summary	Adjusted P Value
8wks-WT-7	0.730583	0.0256756			8wks-WT-7	0.730583	0.766168	0.953554	0.0256756	0.766168	0.0335117		8wks-WT-7	0.953554	0.0335117
																		8wks-WT vs. 8wks-Bac-Stau1	ns	0.2681
8wks-BAC-STAU1-1	0.70758	0.0231229			8wks-BAC-STAU1-1	0.70758	0.766168	0.923531	0.0231229	0.766168	0.0301799		8wks-BAC-STAU1-1	0.923531	0.0301799			24wks-WT vs. 24wks-Bac-Stau1	ns	>0.9999
8wks-BAC-STAU1-9	0.803309	0.030898			8wks-BAC-STAU1-9	0.803309	0.766168	1.04848	0.030898	0.766168	0.0403279		8wks-BAC-STAU1-9	1.04848	0.0403279
8wks-BAC-STAU1-19	0.732323	0.0164337			8wks-BAC-STAU1-19	0.732323	0.766168	0.955825	0.0164337	0.766168	0.0214492		8wks-BAC-STAU1-19	0.955825	0.0214492
24wks-WT-13	0.709492	0.0299453			24wks-WT-13	0.709492	0.708526	1.00136	0.0299453	0.708526	0.0422642		24wks-WT-13	1.00136	0.0422642
24wks-WT-22	0.754992	0.0137388			24wks-WT-22	0.754992	0.708526	1.06558	0.0137388	0.708526	0.0193907		24wks-WT-22	1.06558	0.0193907
24wks-WT-25	0.670767	0.0181543			24wks-WT-25	0.670767	0.708526	0.946708	0.0181543	0.708526	0.0256226		24wks-WT-25	0.946708	0.0256226
24wks-WT-24	0.698852	0.03661			24wks-WT-24	0.698852	0.708526	0.986347	0.03661	0.708526	0.0516707		24wks-WT-24	0.986347	0.0516707
24wks-BAC-STAU1-17	0.687245	0.0166295			24wks-BAC-STAU1-17	0.687245	0.708526	0.969965	0.0166295	0.708526	0.0234706		24wks-BAC-STAU1-17	0.969965	0.0234706
24wks-BAC-STAU1-18	0.680093	0.017312			24wks-BAC-STAU1-18	0.680093	0.708526	0.959871	0.017312	0.708526	0.0244339		24wks-BAC-STAU1-18	0.959871	0.0244339
24wks-BAC-STAU1-24	0.705589	0.02291			24wks-BAC-STAU1-24	0.705589	0.708526	0.995854	0.02291	0.708526	0.0323348		24wks-BAC-STAU1-24	0.995854	0.0323348
